# Supplementary material for: “I Felt Empowered”: Patient-Reported Experience with a Pilot National Community Pharmacy-Based Urinary Tract Infection Service
Source: Antibiotics (Basel). 2025 Oct 28;14(11):1086. doi: 10.3390/antibiotics14111086 (PMC12649495; doi:10.3390/antibiotics14111086)
Supplement: Supplementary file 1 [file antibiotics-14-01086-s001.zip]

Archive with 1 entries (1 files):
- antibiotics-3948033-supplementary.pdf
